# Supplementary material for: The Safety Profile of Vitamin D Supplements Using Real-World Data from 445,493 Participants of the UK Biobank: Slightly Higher Hypercalcemia Prevalence but Neither Increased Risks of Kidney Stones nor Atherosclerosis
Source: Nutrients. 2024 Jul 12;16(14):2251. doi: 10.3390/nu16142251 (PMC11279740; doi:10.3390/nu16142251)
Supplement: Supplementary file 1 [file nutrients-16-02251-s001.zip]

Archive with 1 entries (1 files):
- nutrients-3079998-supplementary.pdf
